# Supplementary material for: Activation of Sigma-1 Receptor Alleviates ER-Associated Cell Death and Microglia Activation in Traumatically Injured Mice
Source: J Clin Med. 2022 Apr 22;11(9):2348. doi: 10.3390/jcm11092348 (PMC9102000; doi:10.3390/jcm11092348)
Supplement: Supplementary file 1 [file jcm-11-02348-s001.zip]

Archive with 1 entries (1 files):
- jcm-1619472-supplementary.pdf
